# Supplementary material for: Genome-Wide Identification, Expression and Interaction Analysis of GLN Gene Family in Soybean
Source: Curr Issues Mol Biol. 2024 Dec 15;46(12):14154–67. doi: 10.3390/cimb46120847 (PMC11674948; doi:10.3390/cimb46120847)
Supplement: Supplementary file 1 [file cimb-46-00847-s001.zip]

Archive with 1 entries (1 files):
- cimb-3280358-supplementary.xlsx
