# Supplementary material for: Genome-Wide Identification, Expression and Interaction Analysis of GLN Gene Family in Soybean
Source: Curr Issues Mol Biol. 2024 Dec 15;46(12):14154–67. doi: 10.3390/cimb46120847 (PMC11674948; doi:10.3390/cimb46120847)
Supplement: Supplementary file 1 [file cimb-46-00847-s001.zip › cimb-3280358-supplementary.xlsx]

## Sheet: Sheet1
ID	NAME
AT1G09460.1	AtGLN1
AT1G11820.2	AtGLN2
AT1G13830.2	AtGLN3
Os01g0243700	OsGLN1
AT1G18650.1	AtGLN4
AT1G26450.1	AtGLN5
AT1G29380.1	AtGLN6
Os01g0631500	OsGLN2
Os01g0713200	OsGLN3
Os01g0739700	OsGLN4
AT1G30080.1	AtGLN7
AT1G32860.1	AtGLN8
Os01g0763900	OsGLN5
Os01g0801500	OsGLN6
Os01g0860800	OsGLN7
Os01g0940700	OsGLN8
AT1G33220.1	AtGLN9
AT1G66250.1	AtGLN10
AT1G66852.1	AtGLN11
Os01g0940800	OsGLN9
AT1G66855.1	AtGLN12
AT1G66870.2	AtGLN13
Os01g0941200	OsGLN10
AT1G69295.1	AtGLN14
Os01g0941500	OsGLN11
AT1G77780.1	AtGLN15
Os01g0942300	OsGLN12
AT1G77790.1	AtGLN16
AT1G78520.1	AtGLN17
AT1G79480.1	AtGLN18
AT2G01630.1	AtGLN19
AT2G03505.1	AtGLN20
AT2G04910.1	AtGLN21
AT2G05790.1	AtGLN22
AT2G16230.1	AtGLN23
AT2G26600.1	AtGLN24
AT2G27500.1	AtGLN25
AT2G29735.1	AtGLN26
AT2G30933.1	AtGLN27
AT2G39640.1	AtGLN28
AT2G42930.1	AtGLN29
AT2G43660.2	AtGLN30
AT2G43670.1	AtGLN31
AT3G07320.1	AtGLN32
AT3G13560.4	AtGLN33
AT3G15800.1	AtGLN34
AT3G23770.1	AtGLN35
AT3G28250.1	AtGLN36
AT3G46570.1	AtGLN37
AT3G55430.1	AtGLN38
AT3G55780.1	AtGLN39
AT3G57240.1	AtGLN40
AT3G57260.2	AtGLN41
AT3G57270.1	AtGLN42
AT3G58100.2	AtGLN43
AT3G61810.1	AtGLN44
AT4G05430.3	AtGLN45
AT4G09090.1	AtGLN46
AT4G09462.1	AtGLN47
AT4G09464.1	AtGLN48
AT4G09465.1	AtGLN49
AT4G09466.1	AtGLN50
AT4G09467.1	AtGLN51
AT4G13600.1	AtGLN52
AT4G14080.1	AtGLN53
AT4G16165.1	AtGLN54
Os01g0944500	OsGLN13
Os01g0944700	OsGLN14
Os01g0944800	OsGLN15
Os01g0946500	OsGLN16
Os01g0946700	OsGLN17
Os01g0947000	OsGLN18
AT4G16260.1	AtGLN55
AT4G18340.1	AtGLN56
Os01g0947700	OsGLN19
AT4G26830.2	AtGLN57
Os02g0200300	OsGLN20
AT4G29360.2	AtGLN58
Os02g0532900	OsGLN21
AT4G34480.1	AtGLN59
AT5G08000.2	AtGLN60
AT5G20330.1	AtGLN61
Os02g0771700	OsGLN22
Os03g0221500	OsGLN23
Os03g0227400	OsGLN24
Os03g0246100	OsGLN25
Os03g0374600	OsGLN26
Os03g0421800	OsGLN27
Os03g0600600	OsGLN28
Os03g0669300	OsGLN29
Os03g0722500	OsGLN30
Os03g0756300	OsGLN31
Os03g0833600	OsGLN32
Os03g0845600	OsGLN33
Os04g0412300	OsGLN34
Os04g0681950	OsGLN35
Os05g0375400	OsGLN36
Os05g0443400	OsGLN37
Os05g0495900	OsGLN38
Os05g0512600	OsGLN39
Os05g0581900	OsGLN40
Os06g0131500	OsGLN41
Os06g0168901	OsGLN42
Os06g0531000	OsGLN43
Os06g0537700	OsGLN44
Os06g0607000	OsGLN45
Os06g0665200	OsGLN46
AT5G20340.1	AtGLN62
AT5G20390.1	AtGLN63
AT5G20560.1	AtGLN64
AT5G24318.1	AtGLN65
AT5G35740.1	AtGLN66
AT5G42100.1	AtGLN67
AT5G42720.1	AtGLN68
AT5G53600.1	AtGLN69
AT5G53610.1	AtGLN70
AT5G55180.2	AtGLN71
AT5G56590.1	AtGLN72
AT5G61130.1	AtGLN73
Os07g0149900	OsGLN47
Os07g0240200	OsGLN48
Os07g0510200	OsGLN49
Os07g0538000	OsGLN50
Os07g0539100	OsGLN51
Os07g0539300	OsGLN52
Os07g0539400	OsGLN53
Os07g0539900	OsGLN54
Os07g0577300	OsGLN55
Os07g0600700	OsGLN56
Os07g0633100	OsGLN57
Os08g0135500	OsGLN58
Os08g0244500	OsGLN59
Os08g0525800	OsGLN60
Os09g0502200	OsGLN61
Os09g0533200	OsGLN62
Os09g0560850	OsGLN63
Os10g0160100	OsGLN64
AT5G63225.1	AtGLN74
AT5G63230.1	AtGLN75
AT5G63240.1	AtGLN76
AT5G63250.1	AtGLN77
Os10g0347000	OsGLN65
AT5G67460.1	AtGLN78
Os11g0704600	OsGLN66
Glyma.01G049700	GmGLN1
Glyma.01G058300	GmGLN2
Glyma.01G193100	GmGLN3
Glyma.02G060666	GmGLN4
Glyma.02G070500	GmGLN5
Glyma.02G116100	GmGLN6
Glyma.02G132600	GmGLN7
Glyma.02G244700	GmGLN8
Glyma.02G253800	GmGLN9
Glyma.02G269000	GmGLN10
Glyma.02G285300	GmGLN11
Glyma.02G294000	GmGLN12
Glyma.02G306000	GmGLN13
Glyma.03G085951	GmGLN14
Glyma.03G132600	GmGLN15
Glyma.03G132700	GmGLN16
Glyma.03G132900	GmGLN17
Glyma.03G228600	GmGLN18
Glyma.04G013000	GmGLN19
Glyma.05G021500	GmGLN20
Glyma.05G128300	GmGLN21
Glyma.05G154300	GmGLN22
Glyma.05G154400	GmGLN23
Glyma.05G156000	GmGLN24
Glyma.05G225800	GmGLN25
Glyma.05G235700	GmGLN26
Glyma.06G012900	GmGLN27
Glyma.06G072800	GmGLN28
Glyma.06G108700	GmGLN29
Glyma.06G202600	GmGLN30
Glyma.06G284700	GmGLN31
Glyma.07G030400	GmGLN32
Glyma.07G220000	GmGLN33
Glyma.07G225800	GmGLN34
Glyma.07G261600	GmGLN35
Glyma.07G266700	GmGLN36
Glyma.08G032700	GmGLN37
Glyma.08G043100	GmGLN38
Glyma.08G112100	GmGLN39
Glyma.08G112200	GmGLN40
Glyma.08G113900	GmGLN41
Glyma.08G122400	GmGLN42
Glyma.08G164200	GmGLN43
Glyma.08G212400	GmGLN44
Glyma.08G309100	GmGLN45
Glyma.08G346800	GmGLN46
Glyma.09G037100	GmGLN47
Glyma.09G089000	GmGLN48
Glyma.10G144100	GmGLN49
Glyma.10G172300	GmGLN50
Glyma.11G048700	GmGLN51
Glyma.11G094902	GmGLN52
Glyma.11G095000	GmGLN53
Glyma.11G095100	GmGLN54
Glyma.11G095200	GmGLN55
Glyma.11G183200	GmGLN56
Glyma.11G216000	GmGLN57
Glyma.11G255800	GmGLN58
Glyma.12G021300	GmGLN59
Glyma.12G043800	GmGLN60
Glyma.12G089300	GmGLN61
Glyma.12G121200	GmGLN62
Glyma.12G185200	GmGLN63
Glyma.12G208500	GmGLN64
Glyma.13G158000	GmGLN65
Glyma.13G173200	GmGLN66
Glyma.13G218300	GmGLN67
Glyma.13G262400	GmGLN68
Glyma.13G292700	GmGLN69
Glyma.13G316200	GmGLN70
Glyma.13G365601	GmGLN71
Glyma.14G007000	GmGLN72
Glyma.14G020000	GmGLN73
Glyma.14G028400	GmGLN74
Glyma.14G048400	GmGLN75
Glyma.14G075500	GmGLN76
Glyma.14G130300	GmGLN77
Glyma.14G214300	GmGLN78
Glyma.15G007600	GmGLN79
Glyma.15G093700	GmGLN80
Glyma.15G108900	GmGLN81
Glyma.15G142400	GmGLN82
Glyma.15G196900	GmGLN83
Glyma.15G242125	GmGLN84
Glyma.15G243000	GmGLN85
Glyma.15G263000	GmGLN86
Glyma.16G113200	GmGLN87
Glyma.16G113700	GmGLN88
Glyma.16G114000	GmGLN89
Glyma.16G114100	GmGLN90
Glyma.16G151900	GmGLN91
Glyma.17G007450	GmGLN92
Glyma.17G012500	GmGLN93
Glyma.17G077900	GmGLN94
Glyma.17G113200	GmGLN95
Glyma.17G202900	GmGLN96
Glyma.18G040600	GmGLN97
Glyma.18G107300	GmGLN98
Glyma.18G158200	GmGLN99
Glyma.18G291500	GmGLN100
Glyma.19G134700	GmGLN101
Glyma.19G134800	GmGLN102
Glyma.19G225900	GmGLN103
Glyma.20G018200	GmGLN104
Glyma.20G022302	GmGLN105
Glyma.20G025800	GmGLN106
Glyma.20G062900	GmGLN107
Glyma.20G093000	GmGLN108
Glyma.20G217900	GmGLN109
